# Supplementary material for: Modeling Dominant Macrobenthic Species Distribution and Predicting Potential Habitats in the Yellow River Estuary, China
Source: Biology (Basel). 2025 Dec 3;14(12):1732. doi: 10.3390/biology14121732 (PMC12730213; doi:10.3390/biology14121732)
Supplement: Supplementary file 1 [file biology-14-01732-s001.zip]

Archive with 1 entries (1 files):
- biology-3965476-supplementary.pdf
